# Supplementary material for: Twenty-nine newly sequenced genomes and a comprehensive genome dataset for the insect endosymbiont Buchnera
Source: Sci Data. 2024 Jun 22;11:673. doi: 10.1038/s41597-024-03537-0 (PMC11193766; doi:10.1038/s41597-024-03537-0)
Supplement: Supplementary file 2 — Supplementary Table S1 [file 41597_2024_3537_MOESM2_ESM.xlsx]

## Sheet: Sheet1
	Supplementary Table S1 Collection information of the 29 newly sequenced aphid samples in this study.
	Collection date	Voucher number	Species	Subfamily	Sampling locations	Host plants
	20160610	HL_20160610-5	Ceratoglyphina bambusae	Hormaphidinae	Fuzhou, Fujian	Bambusoideae
	20170409	HL_20170409-4	Astegopteryx bambusae	Hormaphidinae	Fuzhou, Fujian	Bambusoideae
	20170205	HL_20170205-8	Astegopteryx bambusae	Hormaphidinae	Shenzhen, Guangdong	Bambusoideae
	20171111	HL_zld20171111-13	Chaitoregma tattakana	Hormaphidinae	Kunming, Yunnan	Bambusoideae
	20170926	HL_20170926-21	Ceratovacuna keduensis	Hormaphidinae	Fuzhou, Fujian	Bambusoideae
	20170209	HL_20170209-2	Pseudoregma panicola	Hormaphidinae	Guangzhou, Guangdong	Cyrtococcum patens
	20161217	HL_20161217-8	Pseudoregma panicola	Hormaphidinae	Fuzhou, Fujian	Cyrtococcum patens
	20160512	HL_20160512-4	Tuberolachnus salignus	Lachninae	Fuzhou, Fujian	Salix babylonica
	20160513	HL_20160513-6	Nippolachnus piri	Lachninae	Fuzhou, Fujian	Pyrus
	20170518	HL_20170518-10	Nippolachnus piri	Lachninae	Fuzhou, Fujian	Pyrus
	20150502	HL_20150502-4	Greenidea ficicola	Greenideinae	Quanzhou, Fujian	Ficus altissima
	20160605	HL_20160605-3	Mollitrichosiphum nigrofasciatum	Greenideinae	Fuzhou, Fujian	Cyclobalanopsis glauca
	20160428	HL_20160428-7	Aphis aurantii	Aphidinae	Fuzhou, Fujian	Camellia sinensis
	20160518	HL_20160327-4	Aphis aurantii	Aphidinae	Fuzhou, Fujian	Camellia oleifera
	20170414	HL_20170414-28	Shivaphis celti	Calaphidinae	Fuzhou, Fujian	Celtis sinensis
	20150513	HL_20150513-15	Takecallis taiwana	Calaphidinae	Fuzhou, Fujian	Bambusoideae
	20190605	HL_20190605-5	Takecallis taiwana	Calaphidinae	Beijing	Phyllostachys propinqua
	20170422	HL_20170422-1	Mindarus keteleerifoliae	Mindarinae	Fuzhou, Fujian	Keteleeria
	20170609	HL_20170609-6	Mindarus keteleerifoliae	Mindarinae	Fuzhou, Fujian	Keteleeria
	20170429	HL_20170429-18	Mindarus japonicus	Mindarinae	Hangzhou, Zhejiang	Abies fabri
	20190420	HL_20190420-4	Periphyllus koelreuteriae	Chaitophorinae	Beijing	Koelreuteria paniculata
	20160402	HL_20160402-1	Periphyllus koelreuteriae	Chaitophorinae	Nanchang, Jiangxi	Koelreuteria paniculata
	20150514	HL_20150514-3	Kurisakia onigurumii	Thelaxinae	Fuzhou, Fujian	Pterocarya stenoptera
	20160421	HL_20160421-19	Kurisakia onigurumii	Thelaxinae	Fuzhou, Fujian	Pterocarya stenoptera
	20170208	HL_20170208-11	Neophyllaphis podocarpi	Neophyllaphidinae	Guangzhou, Guangdong	Podocarpus macrophyllus
	20170609	HL_20170609-11	Neophyllaphis varicolor	Neophyllaphidinae	Fuzhou, Fujian	Podocarpus macrophyllus
	20170614	HL_20170614-5	Formosaphis micheliae	Eriosomatinae	Fuzhou, Fujian	Michelia alba
	20190211	HL_20190211-3	Formosaphis micheliae	Eriosomatinae	Nanning, Guangxi	Michelia alba
	20170422	HL_20170422-3	Taiwanaphis decaspermi	Taiwanaphidinae	Fuzhou, Fujian	Syzygium buxifolium
